# Supplementary material for: ROD1 Is a Seedless Target Gene of Hypoxia-Induced miR-210
Source: PLoS One. 2012 Sep 14;7(9):e44651. doi: 10.1371/journal.pone.0044651 (PMC3443109; doi:10.1371/journal.pone.0044651)
Supplement: Table S2 — miRNAs array upon miR-210 over-expression. (XLSX) [file pone.0044651.s008.xlsx]

## Sheet: ST2
SUPPLEMENTAL TABLE ST2 miRNAs array upon miR-210 over-expression
miRNA	logFC	P.Value	adj.P.Val	B
hsa-let-7a	-0.250617	0.0328943	0.114758	-4.21199
hsa-let-7b	-0.268564	0.0230429	0.0888304	-3.88742
hsa-let-7b*	0.0261643	0.81092	0.888899	-6.59614
hsa-let-7c	-0.179395	0.0841517	0.21627	-5.04243
hsa-let-7d	-0.299128	0.0153622	0.0735668	-3.5129
hsa-let-7d*	0.43604	0.000117906	0.00525914	1.17391
hsa-let-7e	-0.0393726	0.714892	0.8276	-6.5556
hsa-let-7f	-0.340068	0.018414	0.0790728	-3.68085
hsa-let-7g	-0.343145	0.00267054	0.0270023	-1.85698
hsa-let-7i	-0.266203	0.0943238	0.232344	-5.13989
hsa-miR-1	-0.00104438	0.995508	0.999951	-6.62658
hsa-miR-100	-0.298066	0.0222223	0.0874151	-3.85412
hsa-miR-101	-0.328185	0.0174527	0.0776905	-3.63125
hsa-miR-103	-0.255239	0.0209759	0.0855191	-3.80103
hsa-miR-105	-0.173456	0.112416	0.261851	-5.28787
hsa-miR-106a	-0.243632	0.0312657	0.110577	-4.16596
hsa-miR-106b	-0.306072	0.0216142	0.0867671	-3.82861
hsa-miR-106b*	0.0340781	0.82252	0.895939	-6.59982
hsa-miR-107	-0.240172	0.0659249	0.18416	-4.83108
hsa-miR-10a	-0.263051	0.0161351	0.0761407	-3.55848
hsa-miR-10b	-0.297951	0.0386305	0.129496	-4.35705
hsa-miR-122*	-0.180342	0.199774	0.400536	-5.7527
hsa-miR-124*	0.0408207	0.700397	0.823809	-6.54782
hsa-miR-125a-5p	-0.0858211	0.488134	0.693097	-6.37092
hsa-miR-125b	-0.232842	0.0168767	0.0769938	-3.60016
hsa-miR-125b-1*	0.239294	0.055401	0.166203	-4.67838
hsa-miR-125b-2*	0.0476727	0.706275	0.823809	-6.55103
hsa-miR-126	0.0618146	0.598895	0.76196	-6.47941
hsa-miR-126*	-0.0880955	0.565729	0.74595	-6.4511
hsa-miR-129*	-0.52851	0.00292184	0.0281593	-1.94324
hsa-miR-129-5p	0.121461	0.346055	0.566472	-6.15442
hsa-miR-130a	-0.398714	0.00241183	0.0260104	-1.75914
hsa-miR-130b	-0.127341	0.211325	0.411444	-5.79609
hsa-miR-137	-0.297231	0.0112302	0.0590651	-3.22059
hsa-miR-138-1*	-0.136461	0.269961	0.482924	-5.97955
hsa-miR-138-2*	0.0128855	0.905732	0.94467	-6.61913
hsa-miR-140-3p	-0.0303192	0.74181	0.847312	-6.56884
hsa-miR-140-5p	-0.267679	0.114197	0.264403	-5.30101
hsa-miR-145*	-0.154517	0.178848	0.372656	-5.66608
hsa-miR-146a	-0.257992	0.0113212	0.0590651	-3.22815
hsa-miR-146b-3p	0.540984	0.00278178	0.0271487	-1.89613
hsa-miR-146b-5p	-0.246909	0.017634	0.0776905	-3.64082
hsa-miR-148b	-0.347207	0.00521901	0.0369161	-2.49713
hsa-miR-149	-0.189068	0.248965	0.459215	-5.91996
hsa-miR-149*	-0.130319	0.222974	0.427644	-5.83709
hsa-miR-151-3p	-0.188261	0.0460297	0.144905	-4.51398
hsa-miR-151-5p	-0.399172	0.00258454	0.0269281	-1.82556
hsa-miR-152	-0.298113	0.0490685	0.151327	-4.57088
hsa-miR-154	-0.139294	0.23204	0.438481	-5.86726
hsa-miR-155	0.175089	0.138397	0.305742	-5.45987
hsa-miR-15a	-0.323649	0.00489273	0.0359443	-2.43573
hsa-miR-15b	-0.358545	0.00195663	0.0226224	-1.55794
hsa-miR-16	-0.339114	0.00631301	0.0412485	-2.67778
hsa-miR-17	-0.251068	0.0400946	0.132107	-4.39047
hsa-miR-17*	-0.248511	0.0258556	0.0953773	-3.99291
hsa-miR-181a	-0.185193	0.0987079	0.240075	-5.17843
hsa-miR-181a-2*	0.120293	0.456598	0.674206	-6.3318
hsa-miR-181b	-0.137436	0.221193	0.425287	-5.83099
hsa-miR-181d	-0.251966	0.0201928	0.0846123	-3.76597
hsa-miR-183	-0.495464	0.0014803	0.0203806	-1.28891
hsa-miR-183*	0.0213188	0.868421	0.922822	-6.61199
hsa-miR-184	0.22721	0.0510017	0.156662	-4.60518
hsa-miR-185	0.379562	0.0106405	0.0573696	-3.17004
hsa-miR-185	0.092738	0.350161	0.57077	-6.16239
hsa-miR-185*	0.482012	0.000786526	0.0142889	-0.676658
hsa-miR-186	-0.260878	0.043892	0.140418	-4.47153
hsa-miR-187*	0.903884	2.51537e-06	0.000969674	4.93913
hsa-miR-18a	-0.490015	0.000620275	0.0127207	-0.446022
hsa-miR-18b	-0.548834	8.29799e-05	0.00525914	1.51772
hsa-miR-191	-0.190822	0.0829698	0.216074	-5.03028
hsa-miR-193a-3p	-0.343806	0.013158	0.0650309	-3.36869
hsa-miR-193a-5p	0.222288	0.17725	0.370351	-5.65899
hsa-miR-193b	-0.187273	0.0669986	0.186483	-4.84518
hsa-miR-195	-0.165573	0.17058	0.361312	-5.62857
hsa-miR-195*	0.640854	8.40435e-05	0.00525914	1.50525
hsa-miR-196a*	0.0860508	0.487709	0.693097	-6.37043
hsa-miR-196b	-0.322824	0.00191324	0.0226224	-1.53634
hsa-miR-197	-0.0767357	0.560202	0.745737	-6.44606
hsa-miR-198	0.336109	0.0164474	0.0761407	-3.57627
hsa-miR-199a-3p/ hsa-miR-199b-3p	-0.363086	0.00125739	0.0190087	-1.13119
hsa-miR-199a-5p	-0.498518	0.00117184	0.0186165	-1.06303
hsa-miR-19a	-0.438226	0.00130588	0.0193622	-1.16778
hsa-miR-19b	-0.452095	0.00190369	0.0226224	-1.53152
hsa-miR-200b*	0.366412	0.00997425	0.0561324	-3.10935
hsa-miR-202	-0.107523	0.367227	0.586195	-6.1942
hsa-miR-206	0.0609544	0.706034	0.823809	-6.5509
hsa-miR-208	0.0252536	0.8318	0.901231	-6.60259
hsa-miR-208b	-0.0288051	0.795891	0.879129	-6.59099
hsa-miR-20a	-0.320238	0.016591	0.0761407	-3.58433
hsa-miR-20b	-0.32609	0.0144118	0.0703257	-3.45351
hsa-miR-20b*	-0.153489	0.265277	0.478238	-5.96676
hsa-miR-21	0.138174	0.189849	0.384183	-5.71301
hsa-miR-21*	0.016155	0.89993	0.941931	-6.61818
hsa-miR-210	3.75654	1.55552e-14	1.19931e-11	21.6414
hsa-miR-214	0.061681	0.699904	0.823809	-6.54755
hsa-miR-215	0.569969	0.000340265	0.00936944	0.138554
hsa-miR-216a	-0.24932	0.0272463	0.098624	-4.04075
hsa-miR-217	-0.298604	0.0104641	0.0571677	-3.15435
hsa-miR-22	-0.290099	0.0328578	0.114758	-4.21099
hsa-miR-22*	0.0270643	0.788282	0.873226	-6.58822
hsa-miR-220b	-0.0978767	0.442794	0.662901	-6.31329
hsa-miR-221	-0.0796208	0.433113	0.652014	-6.29977
hsa-miR-221*	-0.0426409	0.636908	0.788743	-6.50805
hsa-miR-222	-0.181879	0.185723	0.377817	-5.69579
hsa-miR-222*	-0.131201	0.286548	0.506331	-6.02268
hsa-miR-23a	9.70664e-06	0.999951	0.999951	-6.62659
hsa-miR-23b	-0.0609355	0.578325	0.75319	-6.46223
hsa-miR-24	-0.106631	0.326822	0.541892	-6.11531
hsa-miR-24-1*	-0.460638	0.00446195	0.034061	-2.34795
hsa-miR-24-2*	-0.202504	0.0422952	0.136442	-4.43838
hsa-miR-25	-0.198511	0.115338	0.266244	-5.3093
hsa-miR-25*	0.204304	0.0796377	0.208138	-4.99502
hsa-miR-26a	-0.242307	0.0485551	0.150952	-4.56153
hsa-miR-26b	-0.269957	0.0360684	0.122505	-4.29525
hsa-miR-27a	-0.113962	0.289459	0.506331	-6.02992
hsa-miR-27b	-0.263557	0.0345669	0.118978	-4.25686
hsa-miR-28-5p	-0.577113	9.11437e-05	0.00525914	1.42586
hsa-miR-297	0.621451	0.00803688	0.049178	-2.90606
hsa-miR-298	0.583397	0.000218704	0.00702586	0.569913
hsa-miR-299-3p	-0.603069	0.00265747	0.0270023	-1.85227
hsa-miR-29a	-0.266918	0.0163135	0.0761407	-3.56869
hsa-miR-29a*	-0.215209	0.230367	0.438481	-5.86181
hsa-miR-29b	-0.306449	0.012998	0.0650309	-3.35727
hsa-miR-29c	-0.21459	0.0941604	0.232344	-5.13841
hsa-miR-300	0.4211	0.00484804	0.0359443	-2.42699
hsa-miR-301a	-0.653259	8.70675e-06	0.00223764	3.72573
hsa-miR-301b	-0.589269	0.000387801	0.0103102	0.0110887
hsa-miR-302c*	-0.101745	0.376584	0.596194	-6.21079
hsa-miR-302d*	0.386	0.00517407	0.0369161	-2.48891
hsa-miR-30a	-0.23801	0.0639053	0.183839	-4.80388
hsa-miR-30a*	-0.16705	0.290927	0.506331	-6.03354
hsa-miR-30b	-0.364231	0.00836655	0.0494195	-2.94397
hsa-miR-30b*	0.301222	0.0163031	0.0761407	-3.5681
hsa-miR-30c	-0.252503	0.0185003	0.0790728	-3.68517
hsa-miR-30c-2*	0.113038	0.560239	0.745737	-6.4461
hsa-miR-30d	-0.36302	0.00196589	0.0226224	-1.56248
hsa-miR-30e	-0.386681	0.000542074	0.0127207	-0.314986
hsa-miR-30e*	-0.315009	0.0110269	0.0589666	-3.20347
hsa-miR-31	-0.302573	0.0110897	0.0589666	-3.20879
hsa-miR-31*	-0.367435	0.0031412	0.029535	-2.0126
hsa-miR-32	-0.348662	0.0152904	0.0735668	-3.50855
hsa-miR-32*	0.768947	0.000149701	0.0060747	0.940386
hsa-miR-320	-0.187356	0.0870931	0.222347	-5.07186
hsa-miR-323-3p	-0.117997	0.210993	0.411444	-5.79488
hsa-miR-331-3p	-0.338019	0.00183045	0.0226224	-1.49372
hsa-miR-337-3p	0.252966	0.0841382	0.21627	-5.04229
hsa-miR-339-5p	-0.284335	0.00777966	0.0479849	-2.87537
hsa-miR-33a	-0.400889	0.0270475	0.098366	-4.03407
hsa-miR-340	-0.00717426	0.958947	0.977974	-6.62518
hsa-miR-340*	0.0387055	0.751715	0.852738	-6.57334
hsa-miR-342-3p	-0.25565	0.0182479	0.0790728	-3.67247
hsa-miR-345	-0.246239	0.0259234	0.0953773	-3.9953
hsa-miR-34a	-0.255445	0.0369364	0.124358	-4.31669
hsa-miR-34b	-0.0112269	0.928672	0.955464	-6.62233
hsa-miR-34c-3p	-0.17063	0.0912933	0.22853	-5.11209
hsa-miR-361-5p	-0.191731	0.0900719	0.226946	-5.1006
hsa-miR-363*	-1.03036	0.00430177	0.0336528	-2.3131
hsa-miR-365	-0.386956	0.00354277	0.0317613	-2.12773
hsa-miR-371-5p	0.488355	0.00664399	0.0430463	-2.72618
hsa-miR-374a	-0.433825	0.000579022	0.0127207	-0.379115
hsa-miR-374b	-0.426633	0.00122025	0.0188163	-1.1022
hsa-miR-374b*	-0.0746476	0.545416	0.733239	-6.43211
hsa-miR-376a	-0.317301	0.00209258	0.0237261	-1.6226
hsa-miR-376b	-0.361734	0.00594225	0.0391579	-2.62039
hsa-miR-376c	-0.307977	0.0204869	0.0853804	-3.7793
hsa-miR-377	-0.26231	0.00729371	0.0455798	-2.81444
hsa-miR-377*	0.113352	0.236456	0.442494	-5.88145
hsa-miR-378	-0.162393	0.117631	0.270176	-5.32571
hsa-miR-381	0.346855	0.0304618	0.108231	-4.14231
hsa-miR-382	0.124813	0.239483	0.445993	-5.891
hsa-miR-409-3p	-0.25648	0.163329	0.348828	-5.59391
hsa-miR-422a	0.461245	0.0103399	0.0571071	-3.14315
hsa-miR-423-3p	-0.103595	0.336713	0.554713	-6.1358
hsa-miR-423-5p	0.190016	0.176757	0.370325	-5.65679
hsa-miR-424	-0.271651	0.0119801	0.0607674	-3.28108
hsa-miR-425	-0.404685	0.0362763	0.122671	-4.30043
hsa-miR-452	0.142276	0.305144	0.5205	-6.06742
hsa-miR-455-3p	-0.365751	0.00709861	0.0452316	-2.78881
hsa-miR-483-5p	0.490842	0.0641097	0.183839	-4.80668
hsa-miR-485-3p	0.0953602	0.360013	0.58069	-6.18101
hsa-miR-487a	0.191765	0.0772284	0.203219	-4.96852
hsa-miR-487b	0.159815	0.427125	0.646058	-6.29117
hsa-miR-488	0.684172	0.00189278	0.0226224	-1.52598
hsa-miR-490-3p	0.471093	0.00421173	0.0336528	-2.29292
hsa-miR-491-3p	-0.0397111	0.727987	0.836479	-6.56223
hsa-miR-492	0.363642	0.0105289	0.0571677	-3.16015
hsa-miR-493*	0.0776968	0.544223	0.733239	-6.43095
hsa-miR-494	0.348609	0.0117393	0.0600104	-3.26209
hsa-miR-498	0.0621198	0.591635	0.760574	-6.47349
hsa-miR-502-5p	0.0519046	0.63359	0.788743	-6.50571
hsa-miR-503	0.265682	0.021813	0.0867671	-3.83703
hsa-miR-505*	0.443488	0.00367291	0.0321797	-2.16222
hsa-miR-508-5p	0.290239	0.0851485	0.218105	-5.05253
hsa-miR-509-3-5p	0.275562	0.0145717	0.0706592	-3.46378
hsa-miR-509-5p	0.464223	0.00273175	0.0270023	-1.87872
hsa-miR-510	0.5808	0.00415095	0.0336528	-2.27906
hsa-miR-513-3p	0.0510624	0.631057	0.788743	-6.50389
hsa-miR-513-5p	-0.159597	0.175667	0.369044	-5.65189
hsa-miR-516a-5p	0.488305	0.000821481	0.0143946	-0.718851
hsa-miR-516b	0.430932	0.019837	0.0840347	-3.74958
hsa-miR-518a-5p/ hsa-miR-527	0.349281	0.00416082	0.0336528	-2.28132
hsa-miR-518c*	0.474021	0.0123644	0.0623071	-3.3106
hsa-miR-519a	-0.285407	0.0030765	0.0292837	-1.99267
hsa-miR-519c-5p/ hsa-miR-519b-5p/hsa-miR-523*/hsa-miR-518e*/hsa-miR-522*/hsa-miR-519a*	0.419681	0.00217576	0.0239644	-1.6601
hsa-miR-519d	-0.0370746	0.812719	0.888899	-6.59673
hsa-miR-519e	-0.0485082	0.71632	0.82801	-6.55634
hsa-miR-519e*	0.142727	0.326708	0.541892	-6.11507
hsa-miR-520d-5p	0.208825	0.211898	0.411519	-5.79817
hsa-miR-524-5p	0.639763	0.000602057	0.0127207	-0.417044
hsa-miR-525-5p	0.410758	0.00173974	0.0226224	-1.44473
hsa-miR-526b	0.660649	0.000168637	0.00625785	0.823935
hsa-miR-542-3p	-0.165899	0.143775	0.314917	-5.49098
hsa-miR-549	0.21	0.202687	0.403803	-5.76392
hsa-miR-550	-0.316242	0.0535194	0.161817	-4.64785
hsa-miR-550*	0.212456	0.109593	0.257611	-5.26657
hsa-miR-551a	0.359573	0.00833464	0.0494195	-2.94037
hsa-miR-551b	-0.205067	0.1552	0.335179	-5.55291
hsa-miR-551b*	0.344992	0.0624766	0.181771	-4.78409
hsa-miR-552	0.511204	0.000796919	0.0142889	-0.689396
hsa-miR-565	-0.195008	0.0835148	0.216074	-5.03591
hsa-miR-574-3p	-0.0450558	0.777508	0.869961	-6.58411
hsa-miR-574-5p	0.462749	0.00322583	0.0296085	-2.03806
hsa-miR-576-3p	0.72525	9.06538e-05	0.00525914	1.43113
hsa-miR-576-5p	0.147323	0.359931	0.58069	-6.18086
hsa-miR-583	0.721627	6.70853e-05	0.00525914	1.72592
hsa-miR-584	0.255675	0.0685879	0.187288	-4.86561
hsa-miR-589	-0.0853362	0.582831	0.75613	-6.4661
hsa-miR-590-5p	-0.427678	0.00916112	0.0523202	-3.02942
hsa-miR-597	-0.0393229	0.82273	0.895939	-6.59989
hsa-miR-600	-0.323673	0.0573493	0.171381	-4.70886
hsa-miR-602	0.487296	0.000256319	0.00786126	0.414948
hsa-miR-605	-0.111952	0.337585	0.554964	-6.13757
hsa-miR-615-3p	0.074627	0.556926	0.745469	-6.44303
hsa-miR-617	0.0139915	0.901619	0.941935	-6.61846
hsa-miR-620	0.859814	8.6472e-05	0.00525914	1.47737
hsa-miR-620	0.340646	0.040874	0.13372	-4.40775
hsa-miR-622	-0.294139	0.0175447	0.0776905	-3.63611
hsa-miR-625	0.0391005	0.758519	0.856249	-6.57631
hsa-miR-625*	0.0198695	0.878528	0.927158	-6.61417
hsa-miR-628-3p	0.104968	0.490077	0.694044	-6.3732
hsa-miR-629*	0.0604448	0.63287	0.788743	-6.50519
hsa-miR-630	0.484013	0.000885078	0.0151643	-0.791176
hsa-miR-634	0.0839735	0.541151	0.731978	-6.42795
hsa-miR-635	0.62684	0.000122782	0.00525914	1.13427
hsa-miR-636	-0.27843	0.0200592	0.0845116	-3.75985
hsa-miR-637	0.433524	0.000558466	0.0127207	-0.343963
hsa-miR-638	0.224214	0.0512743	0.156875	-4.60991
hsa-miR-640	0.870186	4.37809e-05	0.00482215	2.14393
hsa-miR-642	0.40185	0.0018177	0.0226224	-1.48698
hsa-miR-647	0.200313	0.102799	0.245382	-5.21275
hsa-miR-656	0.20481	0.0588897	0.174631	-4.73218
hsa-miR-658	0.392936	0.0259783	0.0953773	-3.99723
hsa-miR-659	0.0646417	0.537124	0.731665	-6.42397
hsa-miR-665	0.615601	0.000964273	0.0161621	-0.874251
hsa-miR-668	-0.840128	0.00825136	0.0494195	-2.9309
hsa-miR-671-5p	0.264621	0.0673574	0.186808	-4.84983
hsa-miR-675	0.388022	0.064622	0.183839	-4.81364
hsa-miR-7	-0.385003	0.000666339	0.0127207	-0.515635
hsa-miR-7-2*	0.547705	0.00067646	0.0127207	-0.53028
hsa-miR-744	-0.248691	0.0421851	0.136442	-4.43604
hsa-miR-765	0.540476	0.00507369	0.0368164	-2.47028
hsa-miR-767-5p	0.0461064	0.720914	0.830829	-6.55869
hsa-miR-768-3p	-0.328233	0.00372774	0.0322931	-2.17638
hsa-miR-768-5p	-0.524917	0.00242899	0.0260104	-1.76595
hsa-miR-801	-0.41816	0.0054125	0.0374929	-2.53173
hsa-miR-874	0.225115	0.0624425	0.181771	-4.78361
hsa-miR-877	0.465944	0.000265101	0.00786126	0.382064
hsa-miR-885-5p	-0.0159678	0.900393	0.941931	-6.61826
hsa-miR-886-3p	0.109265	0.295879	0.510341	-6.04558
hsa-miR-886-5p	0.252731	0.046193	0.144905	-4.51714
hsa-miR-887	0.0252169	0.896497	0.941688	-6.61759
hsa-miR-888*	0.0459447	0.750098	0.852738	-6.57262
hsa-miR-890	0.228123	0.0639524	0.183839	-4.80453
hsa-miR-891a	0.272784	0.0242929	0.0922652	-3.93586
hsa-miR-9*	-0.131969	0.265481	0.478238	-5.96733
hsa-miR-920	0.81143	3.78699e-05	0.00482215	2.28602
hsa-miR-921	0.279192	0.0698806	0.189045	-4.88186
hsa-miR-923	0.283949	0.133263	0.297814	-5.4289
hsa-miR-92a	-0.278773	0.0131264	0.0650309	-3.36644
hsa-miR-92b	-0.322384	0.00107201	0.0175855	-0.97685
hsa-miR-93	-0.317247	0.0103696	0.0571071	-3.14585
hsa-miR-933	0.108197	0.299317	0.514418	-6.05378
hsa-miR-934	0.523049	0.0044364	0.034061	-2.34248
hsa-miR-937	0.0994341	0.487183	0.693097	-6.3698
hsa-miR-938	0.260135	0.0903768	0.226972	-5.10349
hsa-miR-939	0.306832	0.017224	0.0776905	-3.61903
hsa-miR-943	0.575023	0.000650822	0.0127207	-0.492741
hsa-miR-98	-0.331178	0.00414809	0.0336528	-2.2784
hsa-miR-99a	-0.257592	0.0410498	0.13372	-4.4116
hsa-miR-99b	0.0129124	0.921684	0.951734	-6.62145
hsa-miR-99b*	0.341528	0.00378409	0.0324171	-2.19071
miRPlus_17848	-0.121266	0.352916	0.574046	-6.16767
miRPlus_17869	0.274409	0.0359372	0.122505	-4.29196
miRPlus_17952	0.363858	0.0053516	0.0374929	-2.52098
miRPlus_17955	0.219893	0.065284	0.183839	-4.82255
miRPlus_27560	0.623987	0.000444617	0.0110581	-0.122094
miRPlus_28302	-0.0126187	0.922016	0.951734	-6.6215
miRPlus_28431	0.308604	0.0165573	0.0761407	-3.58245
miRPlus_28534	0.812297	0.00180128	0.0226224	-1.47824
miRPlus_42487	0.434383	0.00175102	0.0226224	-1.45096
miRPlus_42521	0.364625	0.00425649	0.0336528	-2.30301
miRPlus_42526	0.419465	0.0113381	0.0590651	-3.22954
miRPlus_42530	0.34716	0.00893462	0.0514074	-3.00586
miRPlus_42745	0.171455	0.20166	0.402797	-5.75999
miRPlus_42793	0.192445	0.14025	0.30895	-5.47074
miRPlus_42856	0.000468906	0.997097	0.999951	-6.62659
hsa-let-7a*	-0.23196	0.0340527	0.117734	-4.24331
hsa-let-7c*	0.330771	0.0209514	0.0855191	-3.79995
hsa-let-7e*	-0.201688	0.231457	0.438481	-5.86537
hsa-let-7f-1*	-0.146171	0.263412	0.476738	-5.9616
hsa-let-7f-2*	-0.269239	0.256526	0.468676	-5.94211
hsa-let-7g*	0.317913	0.308764	0.525513	-6.07572
hsa-let-7i*	-0.0787331	0.567633	0.74595	-6.45282
hsa-miR-100*	0.158297	0.411032	0.630032	-6.26715
hsa-miR-101*	-0.218792	0.545888	0.733239	-6.43256
hsa-miR-105*	0.195996	0.364585	0.583657	-6.18941
hsa-miR-106a*	0.172641	0.500748	0.699655	-6.38544
hsa-miR-10a*	0.147104	0.290686	0.506331	-6.03295
hsa-miR-10b*	-0.187831	0.422128	0.644477	-6.28386
hsa-miR-122	0.159346	0.134236	0.298259	-5.43487
hsa-miR-124	-0.109042	0.612233	0.775093	-6.4899
hsa-miR-125a-3p	0.0502855	0.698979	0.823809	-6.54703
hsa-miR-127-3p	0.00743361	0.971893	0.989867	-6.62593
hsa-miR-127-5p	0.031791	0.859979	0.922822	-6.61004
hsa-miR-128a/ hsa-miR-128b	-0.44666	0.0226677	0.0882195	-3.87235
hsa-miR-129-3p	0.0710223	0.783553	0.872216	-6.58645
hsa-miR-130a*	-0.0964238	0.766929	0.861957	-6.57985
hsa-miR-130b*	0.0558547	0.588588	0.759864	-6.47096
hsa-miR-132	0.0749227	0.785107	0.872216	-6.58704
hsa-miR-132*	-0.0940129	0.704368	0.823809	-6.55
hsa-miR-133a	-0.262607	0.232995	0.438481	-5.87036
hsa-miR-133b	-0.155183	0.466895	0.67732	-6.34504
hsa-miR-134	0.213242	0.292248	0.506396	-6.03678
hsa-miR-135a	-0.227063	0.253817	0.464829	-5.93427
hsa-miR-135a*	0.446177	0.00586518	0.0389832	-2.608
hsa-miR-135b	-0.402311	0.209998	0.410936	-5.79125
hsa-miR-135b*	-0.085151	0.698903	0.823809	-6.54699
hsa-miR-136	-0.0970139	0.407864	0.627949	-6.26225
hsa-miR-136*	-0.223805	0.0397646	0.132107	-4.38305
hsa-miR-136*	-0.119253	0.408045	0.627949	-6.26253
hsa-miR-138	0.783188	0.000110725	0.00525914	1.23539
hsa-miR-139-3p	0.212889	0.180804	0.374227	-5.67467
hsa-miR-139-5p	-0.445811	0.185551	0.377817	-5.69506
hsa-miR-139-5p	-0.213499	0.498529	0.698847	-6.38293
hsa-miR-141	-0.229209	0.442343	0.662901	-6.31267
hsa-miR-141*	-0.844628	0.024883	0.0935746	-3.95784
hsa-miR-142-3p	-0.519318	0.152116	0.329442	-5.53671
hsa-miR-142-5p	0.577877	0.0013387	0.0194742	-1.19177
hsa-miR-143	0.190086	0.282559	0.501965	-6.0126
hsa-miR-143*	0.427284	0.0237253	0.0905555	-3.91419
hsa-miR-144	0.430461	0.00681592	0.0437923	-2.75036
hsa-miR-144*	0.256343	0.46618	0.67732	-6.34413
hsa-miR-145	0.0482673	0.787182	0.873226	-6.58781
hsa-miR-146a*	-0.460014	0.11382	0.264322	-5.29824
hsa-miR-147	0.373733	0.00145768	0.0203806	-1.27404
hsa-miR-147b	0.0656933	0.829981	0.901231	-6.60206
hsa-miR-148a	-0.0398378	0.875588	0.926769	-6.61355
hsa-miR-148a*	0.557854	0.00251273	0.0265385	-1.7985
hsa-miR-148b*	0.405035	0.0456478	0.144833	-4.50655
hsa-miR-150	0.260103	0.105585	0.249122	-5.23528
hsa-miR-150*	0.309205	0.203478	0.404333	-5.76693
hsa-miR-153	0.811415	0.02277	0.0882195	-3.87648
hsa-miR-154*	0.0806423	0.62238	0.781523	-6.49756
hsa-miR-155*	-0.0675981	0.474661	0.681497	-6.35472
hsa-miR-15a*	0.39148	0.36354	0.583657	-6.1875
hsa-miR-15b*	-0.146778	0.602629	0.765448	-6.48239
hsa-miR-16-1*	0.224333	0.356878	0.578053	-6.17516
hsa-miR-16-2*	-0.0874281	0.451322	0.67046	-6.32482
hsa-miR-181a*	-0.205745	0.0251232	0.0935746	-3.96663
hsa-miR-181c	-0.243254	0.130014	0.294827	-5.4086
hsa-miR-181c*	-0.0835351	0.755329	0.854947	-6.57493
hsa-miR-182	0.345918	0.00563711	0.0384621	-2.57036
hsa-miR-182*	0.0717463	0.777588	0.869961	-6.58414
hsa-miR-186*	0.208127	0.104755	0.249122	-5.22863
hsa-miR-187	-0.0946238	0.75209	0.852738	-6.5735
hsa-miR-188-3p	0.219431	0.316998	0.532474	-6.09414
hsa-miR-188-5p	-0.108481	0.47731	0.684026	-6.35797
hsa-miR-18a*	-0.232114	0.570866	0.745996	-6.4557
hsa-miR-18b*	-0.0990013	0.693699	0.822834	-6.54407
hsa-miR-190	-0.773239	0.0399786	0.132107	-4.38787
hsa-miR-190b	-0.0468615	0.703717	0.823809	-6.54964
hsa-miR-191*	-0.0553284	0.736253	0.842213	-6.56623
hsa-miR-192	0.362659	0.0941626	0.232344	-5.13843
hsa-miR-192*	-0.127832	0.593859	0.760574	-6.47532
hsa-miR-193b*	0.17698	0.121652	0.276678	-5.35365
hsa-miR-194	0.243902	0.105527	0.249122	-5.23482
hsa-miR-194*	0.0398096	0.849927	0.915501	-6.60755
hsa-miR-196a	-0.338574	0.0227319	0.0882195	-3.87494
hsa-miR-199b-5p	-0.631987	0.0211149	0.0855191	-3.8071
hsa-miR-19a*	-0.181393	0.497412	0.698551	-6.38166
hsa-miR-19b-1*	-0.285687	0.248083	0.458685	-5.91733
hsa-miR-19b-2*	-0.317264	0.100166	0.242095	-5.19084
hsa-miR-200a	0.200338	0.50092	0.699655	-6.38563
hsa-miR-200a*	0.0963105	0.448357	0.667342	-6.32085
hsa-miR-200b	-0.330842	0.0411045	0.13372	-4.41279
hsa-miR-200c	0.0428718	0.73446	0.841409	-6.56538
hsa-miR-200c*	0.0809485	0.458998	0.674206	-6.33492
hsa-miR-202*	-0.520778	0.0964059	0.236716	-5.15843
hsa-miR-202*	-0.071178	0.860884	0.922822	-6.61025
hsa-miR-203	0.0215785	0.876284	0.926769	-6.6137
hsa-miR-204	-0.0111594	0.978718	0.992884	-6.62622
hsa-miR-205	0.26355	0.332001	0.549298	-6.12614
hsa-miR-20a*	-0.374503	0.00432117	0.0336528	-2.31739
hsa-miR-211	-0.173687	0.273472	0.488072	-5.98895
hsa-miR-212	0.527343	0.000659299	0.0127207	-0.505315
hsa-miR-214*	-0.454273	0.0751727	0.200547	-4.9452
hsa-miR-216b	-0.0428752	0.797174	0.879286	-6.59145
hsa-miR-218	-0.265321	0.00846093	0.0494195	-2.95455
hsa-miR-218-1*	0.189408	0.468873	0.67732	-6.34753
hsa-miR-218-2*	0.409157	0.0286281	0.102662	-4.08584
hsa-miR-219-1-3p	0.0375308	0.863849	0.922822	-6.61095
hsa-miR-219-2-3p	0.441986	0.00321797	0.0296085	-2.03572
hsa-miR-219-5p	-0.0711092	0.720559	0.830829	-6.55851
hsa-miR-220	0.232872	0.492824	0.695911	-6.37639
hsa-miR-220c	0.488289	0.00182223	0.0226224	-1.48938
hsa-miR-223	0.00317224	0.986192	0.997903	-6.62644
hsa-miR-223*	-0.475051	0.0982993	0.239838	-5.17492
hsa-miR-224	-0.439584	0.00144787	0.0203806	-1.26752
hsa-miR-224	-0.275821	0.0219056	0.0867671	-3.84092
hsa-miR-23a*	-0.120749	0.379803	0.59883	-6.21636
hsa-miR-23b*	-0.00937421	0.958198	0.977974	-6.62513
hsa-miR-26a-1*	-0.478219	0.148624	0.322785	-5.51791
hsa-miR-26a-2*	-0.652918	0.0883505	0.224813	-5.08412
hsa-miR-26b*	-0.609082	0.0208348	0.0855191	-3.79481
hsa-miR-27a*	-0.142069	0.381585	0.59919	-6.21942
hsa-miR-27b*	0.0354499	0.845216	0.912692	-6.60632
hsa-miR-28-3p	-0.0564333	0.644916	0.794297	-6.51361
hsa-miR-296-3p	0.316939	0.0185631	0.0790728	-3.68831
hsa-miR-296-5p	-0.105821	0.569863	0.74595	-6.45481
hsa-miR-299-5p	-0.0976599	0.426394	0.646058	-6.29011
hsa-miR-29b-1*	-0.255471	0.0482403	0.15058	-4.55575
hsa-miR-29b-2*	-0.0837526	0.522014	0.719297	-6.40854
hsa-miR-29c*	-0.382923	0.0211857	0.0855191	-3.81018
hsa-miR-302a	-0.320299	0.233174	0.438481	-5.87094
hsa-miR-302a*	-0.241815	0.313112	0.528248	-6.08552
hsa-miR-302b	-0.997161	0.137777	0.305247	-5.4562
hsa-miR-302b*	0.220467	0.234675	0.44023	-5.87577
hsa-miR-302c	-0.903642	0.0678383	0.187288	-4.85604
hsa-miR-302d	-0.231137	0.185094	0.377817	-5.69312
hsa-miR-30c-1*	0.162055	0.288014	0.506331	-6.02634
hsa-miR-30d*	-0.248855	0.133893	0.298259	-5.43277
hsa-miR-323-5p	-0.102918	0.680217	0.811838	-6.53621
hsa-miR-324-3p	-0.272907	0.45622	0.674206	-6.3313
hsa-miR-324-5p	-0.0813653	0.567057	0.74595	-6.4523
hsa-miR-325	0.0207023	0.909364	0.945585	-6.6197
hsa-miR-326	0.177922	0.0760029	0.201369	-4.9547
hsa-miR-328	-0.220638	0.363771	0.583657	-6.18793
hsa-miR-329	-0.0976105	0.543325	0.733239	-6.43008
hsa-miR-330-3p	0.515241	0.0157081	0.074759	-3.53359
hsa-miR-330-5p	0.0638669	0.569437	0.74595	-6.45443
hsa-miR-331-5p	0.281133	0.251627	0.463018	-5.92786
hsa-miR-335	-0.131416	0.244792	0.453689	-5.90738
hsa-miR-335*	0.110212	0.611605	0.775093	-6.48942
hsa-miR-337-5p	-0.233872	0.0705769	0.190262	-4.89048
hsa-miR-338-3p	-0.326236	0.0596911	0.175656	-4.74407
hsa-miR-338-5p	0.0643909	0.591984	0.760574	-6.47377
hsa-miR-339-3p	0.0218391	0.865821	0.922822	-6.6114
hsa-miR-33a*	-0.285121	0.299692	0.514418	-6.05467
hsa-miR-33b	-0.0325819	0.857926	0.92254	-6.60954
hsa-miR-33b*	0.402256	0.0605408	0.177479	-4.75648
hsa-miR-342-5p	0.283814	0.00862977	0.0500267	-2.97316
hsa-miR-346	0.123446	0.618244	0.778867	-6.49447
hsa-miR-34a*	-0.22113	0.0285256	0.102662	-4.08258
hsa-miR-34b*	-0.130602	0.219892	0.423842	-5.82649
hsa-miR-34c-5p	0.102943	0.660992	0.803923	-6.52427
hsa-miR-361-3p	-0.209167	0.423473	0.64502	-6.28584
hsa-miR-362-3p	-0.247776	0.0658809	0.18416	-4.83049
hsa-miR-362-5p	-0.207061	0.43383	0.652014	-6.30078
hsa-miR-363	-0.0743467	0.748248	0.852738	-6.57179
hsa-miR-367	-0.193575	0.397345	0.617647	-6.2456
hsa-miR-367*	-0.100456	0.661302	0.803923	-6.52447
hsa-miR-369-3p	0.0835074	0.473179	0.680637	-6.35289
hsa-miR-369-5p	-0.475067	0.131297	0.295132	-5.41668
hsa-miR-370	-0.0365783	0.870157	0.922822	-6.61238
hsa-miR-371-3p	-0.211678	0.495335	0.698178	-6.37928
hsa-miR-372	0.194822	0.292935	0.506396	-6.03845
hsa-miR-373	-0.311654	0.0683427	0.187288	-4.86249
hsa-miR-373*	0.135901	0.524776	0.721216	-6.41142
hsa-miR-374a*	-0.159656	0.506946	0.704244	-6.39234
hsa-miR-375	-0.119191	0.595474	0.761013	-6.47663
hsa-miR-376a*	-0.0230093	0.918401	0.951734	-6.62101
hsa-miR-378*	0.0891523	0.457992	0.674206	-6.33362
hsa-miR-379	-0.306273	0.206706	0.406557	-5.77908
hsa-miR-379*	-0.257674	0.00510941	0.0368164	-2.47695
hsa-miR-379*	0.271098	0.238561	0.445352	-5.8881
hsa-miR-380	-0.706426	0.011753	0.0600104	-3.26318
hsa-miR-380*	0.409448	0.00844269	0.0494195	-2.95251
hsa-miR-383	-0.0120389	0.943659	0.966216	-6.62394
hsa-miR-384	0.300353	0.345447	0.566472	-6.15323
hsa-miR-409-5p	0.637595	0.000173265	0.00625785	0.79747
hsa-miR-409-5p	0.126465	0.647495	0.796202	-6.51536
hsa-miR-410	-0.0647839	0.622247	0.781523	-6.49746
hsa-miR-411	-0.228139	0.0749199	0.200547	-4.94228
hsa-miR-411*	-0.243625	0.120432	0.275529	-5.34528
hsa-miR-412	0.0562477	0.585128	0.756936	-6.46805
hsa-miR-412	0.0612534	0.73216	0.840022	-6.56427
hsa-miR-421	-0.062987	0.652678	0.797488	-6.51884
hsa-miR-424*	0.236663	0.0994155	0.241036	-5.18447
hsa-miR-425*	0.174339	0.232445	0.438481	-5.86858
hsa-miR-429	0.0323728	0.930298	0.955464	-6.62252
hsa-miR-431	-0.344397	0.00483305	0.0359443	-2.42404
hsa-miR-431*	-0.00388508	0.97868	0.992884	-6.62621
hsa-miR-432	-0.320358	0.0462343	0.144905	-4.51793
hsa-miR-432*	0.0889393	0.617605	0.778867	-6.49399
hsa-miR-433	0.153357	0.320384	0.535827	-6.10153
hsa-miR-448	-0.140568	0.632642	0.788743	-6.50503
hsa-miR-449a	-0.165276	0.634474	0.788743	-6.50633
hsa-miR-449b	-0.160715	0.528442	0.722391	-6.4152
hsa-miR-450a	-0.510172	0.000178564	0.00625785	0.768029
hsa-miR-450b-3p	0.0058355	0.988312	0.997903	-6.62648
hsa-miR-450b-5p	-0.121678	0.424157	0.64502	-6.28684
hsa-miR-451	0.143149	0.319504	0.535516	-6.09962
hsa-miR-452*	-0.299421	0.130998	0.295132	-5.4148
hsa-miR-453	-0.115959	0.496632	0.698551	-6.38077
hsa-miR-454	-0.44248	0.0073306	0.0455798	-2.81921
hsa-miR-454*	-0.113031	0.659903	0.803923	-6.52357
hsa-miR-455-5p	-0.279396	0.0695639	0.188851	-4.87791
hsa-miR-483-3p	-0.980982	0.0058332	0.0389832	-2.60281
hsa-miR-484	-0.257429	0.00489513	0.0359443	-2.43619
hsa-miR-485-5p	-0.710102	0.0236863	0.0905555	-3.91268
hsa-miR-486-3p	0.315772	0.504419	0.701999	-6.38954
hsa-miR-486-5p	0.0344882	0.756256	0.854947	-6.57533
hsa-miR-488*	0.0614202	0.727334	0.836479	-6.56191
hsa-miR-489	1.51657	0.00544644	0.0374929	-2.53767
hsa-miR-490-5p	0.0675957	0.764315	0.860273	-6.57877
hsa-miR-491-5p	-0.299633	0.181121	0.374227	-5.67605
hsa-miR-493	0.485133	0.048958	0.151327	-4.56888
hsa-miR-493	0.375933	0.111615	0.261294	-5.28189
hsa-miR-495	-0.314819	0.00336884	0.0305573	-2.07958
hsa-miR-496	0.199869	0.409795	0.629386	-6.26524
hsa-miR-497	-0.102922	0.335544	0.55397	-6.13342
hsa-miR-497*	-0.0853725	0.690989	0.820883	-6.54252
hsa-miR-499-3p	0.573517	0.0340164	0.117734	-4.24235
hsa-miR-499-5p	-0.365853	0.0525643	0.159555	-4.63192
hsa-miR-500	0.0497927	0.663158	0.803923	-6.52566
hsa-miR-500*	-0.00012224	0.999066	0.999951	-6.62659
hsa-miR-501-3p	-0.290772	0.174582	0.367855	-5.64698
hsa-miR-501-5p	-0.250493	0.068745	0.187288	-4.8676
hsa-miR-502-3p	-0.109201	0.502942	0.701209	-6.3879
hsa-miR-504	0.144109	0.539344	0.731978	-6.42617
hsa-miR-505	-0.329913	0.0208656	0.0855191	-3.79617
hsa-miR-505	-0.146946	0.0646411	0.183839	-4.8139
hsa-miR-506	0.392653	0.162632	0.348359	-5.59049
hsa-miR-507	-0.460716	0.117742	0.270176	-5.3265
hsa-miR-508-3p	-0.495631	0.0593152	0.175218	-4.73851
hsa-miR-509-3p	-0.128719	0.589363	0.759864	-6.4716
hsa-miR-511	0.156107	0.485939	0.693097	-6.36834
hsa-miR-512-3p	-0.203012	0.300244	0.514418	-6.05597
hsa-miR-512-5p	0.125037	0.66918	0.807414	-6.52946
hsa-miR-514	-0.238757	0.0756157	0.201033	-4.95028
hsa-miR-515-3p	0.00734198	0.955663	0.97721	-6.62495
hsa-miR-515-5p	0.449962	0.00718631	0.0454151	-2.80042
hsa-miR-516a-3p/ hsa-miR-516b*	0.078572	0.842829	0.91139	-6.60568
hsa-miR-517*	0.572342	0.000279748	0.00798836	0.329579
hsa-miR-517a	-0.459266	0.230794	0.438481	-5.8632
hsa-miR-517b	-0.275054	0.200008	0.400536	-5.75361
hsa-miR-517c	-0.607311	0.0900285	0.226946	-5.10019
hsa-miR-518a-3p	0.410062	0.09682	0.236979	-5.16207
hsa-miR-518b	0.357722	0.0249047	0.0935746	-3.95863
hsa-miR-518c	-0.352456	0.174624	0.367855	-5.64717
hsa-miR-518d-3p	-0.0447648	0.709388	0.825159	-6.5527
hsa-miR-518e	0.222333	0.258028	0.469198	-5.94642
hsa-miR-518f	0.0241424	0.930679	0.955464	-6.62257
hsa-miR-518f*	0.132982	0.467147	0.67732	-6.34536
hsa-miR-519b-3p	0.0438165	0.869587	0.922822	-6.61225
hsa-miR-519c-3p	-0.314442	0.404368	0.626039	-6.25679
hsa-miR-520a-3p	0.0583954	0.66697	0.806009	-6.52808
hsa-miR-520a-5p	0.311985	0.290906	0.506331	-6.03349
hsa-miR-520b/ hsa-miR-520c-3p	-0.0416451	0.886541	0.933775	-6.61576
hsa-miR-520d-3p	-0.822108	0.0766207	0.20231	-4.96169
hsa-miR-520e	-0.368438	0.322538	0.538262	-6.10618
hsa-miR-520f	0.134892	0.675845	0.810383	-6.53357
hsa-miR-520g	-0.066174	0.596176	0.761013	-6.47721
hsa-miR-520g/ hsa-miR-520h	-0.158431	0.650252	0.797265	-6.51722
hsa-miR-521	0.065684	0.807192	0.888274	-6.5949
hsa-miR-522	-0.578953	0.168382	0.357637	-5.61824
hsa-miR-523	-0.223592	0.199573	0.400536	-5.75193
hsa-miR-524-3p	-0.105353	0.685717	0.816484	-6.53947
hsa-miR-525-3p	-0.0661127	0.713868	0.8276	-6.55506
hsa-miR-526a/ hsa-miR-520c-5p/hsa-miR-518d-5p	0.252346	0.0931789	0.231745	-5.1295
hsa-miR-526b*	0.521603	0.00835878	0.0494195	-2.9431
hsa-miR-532-3p	-0.458228	0.000626186	0.0127207	-0.45524
hsa-miR-532-5p	-0.208147	0.105659	0.249122	-5.23587
hsa-miR-539	-0.414544	0.102771	0.245382	-5.21252
hsa-miR-541	0.48299	0.111838	0.261294	-5.28356
hsa-miR-541*	0.432794	0.0682189	0.187288	-4.86091
hsa-miR-541*	-0.00478055	0.976898	0.992884	-6.62615
hsa-miR-542-5p	0.456489	0.000110091	0.00525914	1.24101
hsa-miR-543	0.16613	0.598078	0.76196	-6.47875
hsa-miR-544	0.103416	0.456423	0.674206	-6.33157
hsa-miR-545	-0.0656861	0.760755	0.857518	-6.57726
hsa-miR-545*	-0.0786481	0.784525	0.872216	-6.58682
hsa-miR-548a-3p	-0.48193	0.0133653	0.0656348	-3.38327
hsa-miR-548a-5p	0.25869	0.130994	0.295132	-5.41478
hsa-miR-548b-3p	-0.131677	0.583525	0.75613	-6.46669
hsa-miR-548b-5p	0.709731	0.00118315	0.0186165	-1.07233
hsa-miR-548c-3p	-0.521713	0.0925768	0.230992	-5.12398
hsa-miR-548c-5p	0.103146	0.538952	0.731978	-6.42578
hsa-miR-548d-3p	-0.446287	0.0538355	0.162138	-4.65306
hsa-miR-548d-5p	0.43137	0.000442549	0.0110581	-0.117552
hsa-miR-553	0.385185	0.00574235	0.0388364	-2.58792
hsa-miR-554	0.263264	0.375629	0.595906	-6.20912
hsa-miR-555	0.62973	0.0095014	0.0538645	-3.06372
hsa-miR-556-3p	-0.213681	0.354885	0.576034	-6.1714
hsa-miR-556-5p	0.128246	0.575913	0.751318	-6.46014
hsa-miR-557	0.356805	0.0185263	0.0790728	-3.68647
hsa-miR-558	0.0435909	0.896179	0.941688	-6.61753
hsa-miR-559	0.473784	0.00215381	0.0239644	-1.65035
hsa-miR-560	0.0431681	0.808779	0.888274	-6.59543
hsa-miR-560	-0.0249152	0.920022	0.951734	-6.62123
hsa-miR-561	-0.226797	0.205362	0.405985	-5.77405
hsa-miR-562	0.276927	0.263142	0.476738	-5.96084
hsa-miR-563	-0.209244	0.527206	0.721982	-6.41393
hsa-miR-564	0.51193	0.16122	0.347209	-5.5835
hsa-miR-566	0.141882	0.348508	0.569278	-6.1592
hsa-miR-567	0.283439	0.141148	0.310043	-5.47595
hsa-miR-568	1.06352	0.071497	0.19207	-4.90174
hsa-miR-569	0.152207	0.464305	0.67732	-6.34175
hsa-miR-570	-0.0333607	0.86978	0.922822	-6.61229
hsa-miR-571	-0.354487	0.29086	0.506331	-6.03338
hsa-miR-572	0.0811078	0.778564	0.869961	-6.58452
hsa-miR-573	0.241685	0.267044	0.479783	-5.97162
hsa-miR-575	0.510507	0.000121902	0.00525914	1.1413
hsa-miR-577	-0.0755691	0.781356	0.871817	-6.58561
hsa-miR-578	-0.493938	0.0833544	0.216074	-5.03426
hsa-miR-579	0.33958	0.208685	0.409406	-5.78643
hsa-miR-580	-0.00472372	0.988663	0.997903	-6.62649
hsa-miR-581	-0.672314	0.0653333	0.183839	-4.8232
hsa-miR-582-3p	-0.213602	0.0394936	0.131816	-4.37691
hsa-miR-582-5p	-0.23273	0.101937	0.244839	-5.20564
hsa-miR-582-5p	-0.253765	0.204695	0.405706	-5.77154
hsa-miR-585	0.0679717	0.508104	0.704583	-6.39361
hsa-miR-586	0.0642558	0.641083	0.79084	-6.51097
hsa-miR-587	0.47157	0.0780921	0.204793	-4.97812
hsa-miR-588	0.18834	0.378751	0.598396	-6.21455
hsa-miR-589*	0.0834889	0.709572	0.825159	-6.5528
hsa-miR-590-3p	-0.240672	0.387496	0.606002	-6.22941
hsa-miR-591	0.127665	0.468344	0.67732	-6.34687
hsa-miR-592	-0.487835	0.17932	0.372656	-5.66816
hsa-miR-593	0.136834	0.47281	0.680637	-6.35244
hsa-miR-593*	0.0455952	0.675042	0.810383	-6.53308
hsa-miR-595	0.356811	0.0519107	0.158194	-4.62084
hsa-miR-596	0.0678705	0.639195	0.789775	-6.50966
hsa-miR-598	-0.2043	0.384003	0.601761	-6.22353
hsa-miR-599	0.0592354	0.866555	0.922822	-6.61157
hsa-miR-601	0.0616944	0.515699	0.713831	-6.40185
hsa-miR-603	-0.124208	0.592979	0.760574	-6.47459
hsa-miR-604	-0.146273	0.253056	0.464538	-5.93205
hsa-miR-606	0.0712778	0.700834	0.823809	-6.54806
hsa-miR-607	0.279352	0.569704	0.74595	-6.45467
hsa-miR-608	0.181075	0.324328	0.54008	-6.11002
hsa-miR-609	-0.201568	0.391001	0.610246	-6.23524
hsa-miR-610	0.255772	0.0174563	0.0776905	-3.63144
hsa-miR-611	-0.261543	0.0437808	0.140418	-4.46926
hsa-miR-612	0.138913	0.431581	0.651172	-6.29758
hsa-miR-613	-0.112376	0.678613	0.811781	-6.53525
hsa-miR-614	0.0518232	0.712157	0.826918	-6.55417
hsa-miR-615-5p	-0.178664	0.395641	0.616241	-6.24284
hsa-miR-616	0.0853351	0.652478	0.797488	-6.5187
hsa-miR-616*	-0.0745255	0.541107	0.731978	-6.42791
hsa-miR-618	-0.392081	0.0359106	0.122505	-4.29129
hsa-miR-619	0.275047	0.517531	0.715083	-6.4038
hsa-miR-621	0.203736	0.469116	0.67732	-6.34784
hsa-miR-623	0.0315894	0.770225	0.864401	-6.5812
hsa-miR-624	0.370044	0.0651735	0.183839	-4.82106
hsa-miR-624*	0.130511	0.665334	0.805294	-6.52705
hsa-miR-626	0.35784	0.044517	0.141829	-4.48416
hsa-miR-627	0.27659	0.0264188	0.0965349	-4.0126
hsa-miR-628-5p	-0.0337759	0.850193	0.915501	-6.60761
hsa-miR-629	-0.122323	0.368342	0.58676	-6.19621
hsa-miR-631	0.631069	0.00270497	0.0270023	-1.86927
hsa-miR-632	-0.135348	0.561962	0.745737	-6.44768
hsa-miR-633	0.0278572	0.933833	0.957427	-6.62293
hsa-miR-639	0.197078	0.624435	0.782828	-6.49908
hsa-miR-641	0.579131	0.00396881	0.0332604	-2.23623
hsa-miR-643	-0.233471	0.100547	0.242256	-5.19405
hsa-miR-644	-0.11003	0.531451	0.72522	-6.41827
hsa-miR-645	0.312457	0.132131	0.296142	-5.42189
hsa-miR-646	0.379519	0.275835	0.491152	-5.99519
hsa-miR-648	0.399159	0.3983	0.617887	-6.24714
hsa-miR-649	0.22476	0.292618	0.506396	-6.03768
hsa-miR-650	0.176496	0.310391	0.525959	-6.07941
hsa-miR-651	-0.29983	0.145156	0.31704	-5.49875
hsa-miR-652	-0.129549	0.414214	0.633648	-6.272
hsa-miR-653	-0.0535841	0.793687	0.877952	-6.5902
hsa-miR-654-3p	-0.18203	0.121476	0.276678	-5.35244
hsa-miR-654-5p	0.374826	0.0100713	0.0562678	-3.11844
hsa-miR-655	0.205928	0.374657	0.595589	-6.20742
hsa-miR-657	0.0383737	0.863885	0.922822	-6.61096
hsa-miR-660	-0.410347	0.0302814	0.108088	-4.13691
hsa-miR-661	0.135156	0.616905	0.778867	-6.49346
hsa-miR-662	0.334245	0.0648804	0.183839	-4.81713
hsa-miR-663	0.0893947	0.672235	0.808569	-6.53136
hsa-miR-671-3p	0.102365	0.405911	0.627169	-6.25921
hsa-miR-672	-0.127835	0.561726	0.745737	-6.44746
hsa-miR-674	0.243396	0.166517	0.354653	-5.60936
hsa-miR-708	0.222313	0.183277	0.376817	-5.68537
hsa-miR-708*	-0.107205	0.6711	0.808466	-6.53066
hsa-miR-7-1*	-0.0232605	0.821849	0.895939	-6.59962
hsa-miR-744*	-0.00334058	0.988842	0.997903	-6.62649
hsa-miR-758	-0.185003	0.364881	0.583657	-6.18995
hsa-miR-758	-0.0698847	0.703996	0.823809	-6.54979
hsa-miR-760	0.165101	0.197053	0.397717	-5.74206
hsa-miR-766	0.0409414	0.650427	0.797265	-6.51734
hsa-miR-767-3p	0.0741594	0.812806	0.888899	-6.59676
hsa-miR-769-3p	0.0906685	0.704115	0.823809	-6.54986
hsa-miR-769-5p	-0.121238	0.257179	0.468759	-5.94399
hsa-miR-770-5p	-0.337472	0.148548	0.322785	-5.5175
hsa-miR-802	0.219892	0.580272	0.754451	-6.46391
hsa-miR-871	0.120884	0.637337	0.788743	-6.50836
hsa-miR-872	-0.173426	0.465702	0.67732	-6.34353
hsa-miR-873	-0.0207218	0.930092	0.955464	-6.6225
hsa-miR-875-3p	0.233617	0.0576187	0.171521	-4.71298
hsa-miR-875-5p	0.00102132	0.997174	0.999951	-6.62659
hsa-miR-876-3p	-0.244915	0.285596	0.506195	-6.02029
hsa-miR-876-5p	-0.31891	0.427353	0.646058	-6.2915
hsa-miR-877*	-0.542179	0.0114569	0.0592835	-3.2393
hsa-miR-885-3p	0.000251611	0.998395	0.999951	-6.62659
hsa-miR-888	0.736702	0.0184815	0.0790728	-3.68423
hsa-miR-889	-0.180977	0.287275	0.506331	-6.0245
hsa-miR-891b	0.037359	0.922108	0.951734	-6.62151
hsa-miR-892a	0.205126	0.490602	0.694044	-6.37381
hsa-miR-892b	-0.104019	0.444364	0.663837	-6.31544
hsa-miR-9	-0.889938	0.0314789	0.110823	-4.17213
hsa-miR-922	0.270893	0.0175556	0.0776905	-3.63669
hsa-miR-924	0.319591	0.303819	0.519388	-6.06434
hsa-miR-92a-1*	-0.225741	0.232965	0.438481	-5.87026
hsa-miR-92a-2*	-0.127543	0.679117	0.811781	-6.53555
hsa-miR-92b*	0.344257	0.0895135	0.226946	-5.09529
hsa-miR-93*	-0.0155208	0.906687	0.94467	-6.61928
hsa-miR-935	0.0828081	0.525949	0.721542	-6.41263
hsa-miR-936	0.367461	0.0251208	0.0935746	-3.96654
hsa-miR-940	-0.159536	0.267583	0.479783	-5.97309
hsa-miR-940	0.196253	0.316414	0.532474	-6.09285
hsa-miR-941	0.0294392	0.910018	0.945585	-6.6198
hsa-miR-942	0.157375	0.487884	0.693097	-6.37063
hsa-miR-944	-0.0591294	0.637021	0.788743	-6.50813
hsa-miR-95	-0.164886	0.445141	0.663837	-6.3165
hsa-miR-96	-0.0818409	0.74916	0.852738	-6.5722
hsa-miR-96*	0.492566	0.206424	0.406557	-5.77803
hsa-miR-99a*	-0.171859	0.186909	0.379229	-5.70078
miRPlus_11239	0.59411	0.000198525	0.00665492	0.664475
miRPlus_17653	0.186419	0.560357	0.745737	-6.44621
miRPlus_17820	0.620621	4.02684e-05	0.00482215	2.22586
miRPlus_17824	0.230366	0.381136	0.59919	-6.21865
miRPlus_17841	-0.0749744	0.45909	0.674206	-6.33504
miRPlus_17858	-0.531485	0.0036287	0.0321578	-2.15064
miRPlus_17880	-0.121138	0.460927	0.675617	-6.33742
miRPlus_17891	-0.217818	0.021945	0.0867671	-3.84258
miRPlus_17892	0.121772	0.162658	0.348359	-5.59061
miRPlus_17932	0.251988	0.244053	0.453409	-5.90513
miRPlus_17957	0.0885401	0.686228	0.816484	-6.53977
miRPlus_30209	0.728845	2.36216e-05	0.00455306	2.74843
miRPlus_42492	-0.157435	0.563069	0.745921	-6.44869
miRPlus_42681	-0.0198712	0.879057	0.927158	-6.61427
miRPlus_42710	0.17127	0.311353	0.526432	-6.08158
miRPlus_42720	-0.159522	0.185526	0.377817	-5.69495
miRPlus_42721	-0.0020709	0.991161	0.998935	-6.62653
miRPlus_42734	1.02443	0.00391194	0.0331441	-2.22245
miRPlus_42780	-0.112163	0.554304	0.74325	-6.44058
miRPlus_42819	0.0307477	0.832265	0.901231	-6.60273
miRPlus_42838	0.101465	0.522447	0.719297	-6.40899
miRPlus_42848	-0.0885003	0.662334	0.803923	-6.52514
miRPlus_42859	-0.0260101	0.899676	0.941931	-6.61814
For identification of differential expressed miRNAs in 210-overexpressing HUVEC, two-color hybridization was performed using miRCURY LNA microRNA Arrays (v.10.0, EXIQON). The data were analyzed using the Limma package from the Bioconductor Project, subjecting the arrays to locally weighted scatterplot smoothing (Loess). miRNAs with spots showing less than 1.5 times median signal intensity are mar…
